# Supplementary material for: Genomic analysis of 40 prophages located in the genomes of 16 carbapenemase-producing clinical strains of Klebsiella pneumoniae
Source: Microb Genom. 2020 Apr 29;6(5):e000369. doi: 10.1099/mgen.0.000369 (PMC7371120; doi:10.1099/mgen.0.000369)
Supplement: Supplementary material 1 [file mgen-6-369-s001.xlsx]

## Sheet: MK388859.1
				Bacteriophage ST405-OXA48phi1.1
GenBank	Start	Stop	Length (bp)	Predict function	Tools	E-value	Biological function
QBA84942.1	765	1	765	DNA -binding helix-turn-helix protein (COG2932)	Psi-BLAST	0	Regulation
QBA84943.1	1086	829	258	Hypothetical protein	Psi-BLAST	1e-58	Hypothetical protein
QBA84944.1	1218	1117	102	Hypothetical protein	Psi-BLAST	5e-15	Hypothetical protein
QBA84945.1	1363	3252	1890	Phage transposase/ Integrase	PSI-BLAST	0	Lysogenic
QBA84946.1	3262	4155	894	ATPasa	Psi-BLAST	0	Metabolism
QBA84947.1	4164	4379	216	Hypothetical protein MS6671_08610	Psi-BLAST	2e-42	Hypothetical protein
QBA84948.1	4399	4632	234	Hypothetical protein	Psi-BLAST	5e-51	Hypothetical protein
QBA84949.1	4634	4825	192	Hypothetical protein	Psi-BLAST	8e-35	Hypothetical protein
QBA84950.1	4818	5456	639	Hypothetical protein (DUF3164)	Psi-BLAST	4e-147	Hypothetical protein
QBA84951.1	5458	5646	189	Hypothetical protein	Psi-BLAST	3e-37	Hypothetical protein
QBA84952.1	5719	5886	168	Hypothetical protein MS6671_08640	Psi-BLAST	8e-34	Hypothetical protein
QBA84953.1	5887	6423	537	Hypothetical protein	Psi-BLAST	4e-130	Hypothetical protein
QBA84954.1	6416	6640	225	Hypothetical protein	Psi-BLAST	6e-49	Hypothetical protein
QBA84955.1	6637	7176	540	HD family hydrolase	Psi-BLAST	2e-127	Metabolism
QBA84956.1	7334	7663	330	Hypothetical protein HMPREF1619_01062 (DUF977)	Psi-BLAST	1e-73	Hypothetical protein
QBA84957.1	7644	7859	216	Malonyl CoA-acyl carrier protein transacylase (Burkholderia pseudomallei)	HHpred	3.7	Hypothetical protein
QBA84958.1	7919	8395	477	Regulatory protein GemA	Psi-BLAST	6e-111	Regulation
QBA84959.1	8785	9264	480	Hypothetical protein	Psi-BLAST	3e-110	Hypothetical protein
QBA84960.1	9347	10000	654	Glycoside hydrolase family 19 protein (Lysosyme like superfamily )	Psi-BLAST	1e-156	Metabolism
QBA84961.1	9982	10230	249	Hypothetical protein, DUF2644 domain-containing protein	Psi-BLAST	1e-53	Hypothetical protein
QBA84962.1	10220	10855	636	Hypothetical protein (AtpF)	Psi-BLAST	2e-152	Hypothetical protein
QBA84963.1	10852	11097	246	Hypothetical protein	Hhpred	4e-48	Hypothetical protein
QBA84964.1	11094	11408	315	Hypothetical protein	Psi-BLAST	2e-63	Hypothetical protein
QBA84965.1	11410	11910	501	Phage protein structural	HHpred	2.2e-5	Transposase element
QBA84966.1	11903	12115	213	Hypothetical protein	Psi-BLAST	8e-43	Structural
QBA84967.1	12116	12445	330	Ammonia monooxygenase	Psi-BLAST	3e-80	Metabolism
QBA84968.1	12449	12808	360	Hypothetical protein	Psi-BLAST	2e-80	Hypothetical protein
QBA84969.1	12813	14516	1704	Putative large terminase	PSI-BLAST	0	Packaging
QBA84970.1	14516	16084	1569	Portal protein	PSI-BLAST	0	Structural
QBA84971.1	16077	17348	1272	Phage head morphogenesis protein	Psi-BLAST	0	Structural
QBA84972.1	17338	17880	543	Phage virion morfogenesis protein	Psi-BLAST	4e-127	Structural
QBA84973.1	18114	19199	1086	Mu-like prophage I family protein	Psi-BLAST	0	Hypothetical protein
QBA84974.1	19192	19587	396	Capsid stabilizing protein, major capsid protein (Pseudoalteromonas phage TW1)	HHpred	0.023	Structural
QBA84975.1	19599	20507	909	Head protein	Psi-BLAST	0	Structrual
QBA84976.1	20508	20906	399	Mu-like prophage FluMu protein gp35	HHpred	2.5E-14	Hypothetical protein
QBA84977.1	20919	21347	429	Gene product J, bacteriophage, assembly, viral protein (Escherichia virus Mu)	HHpred	6.9e-28	Structural
QBA84978.1	21344	22003	660	Mu-like prophage FluMu protein gp37	Psi-BLAST	3e-157	Hypothetical protein
QBA84979.1	21984	22181	198	Hypothetical protein, DUF2635 domain containing protein	Psi-BLAST	3e-38	Hypothetical protein
QBA84980.1	22181	23599	1419	Bacteriophage Mu tail sheath protein	Psi-BLAST	0	Structural
QBA84981.1	23613	23987	375	Phage tail protein	Psi-BLAST	6e-83	Structural
QBA84982.1	23987	24382	396	Hypothetical protein HMPREF1619_01089	Psi-BLAST	9e-86	Hypothetical protein
QBA84983.1	24379	24495	117	Hypothetical protein	Psi-BLAST	5e-19	Hypothetical protein
QBA84984.1	24496	26634	2139	Phage tail tape measure protein (PhageMin_Tail superfamily)	Psi-BLAST	0	Structural
QBA84985.1	26634	27947	1314	DNA circulation protein	Psi-BLAST	0	Structrual
QBA84986.1	27931	29169	1239	Phage tail protein	Psi-BLAST	0	Structrual
QBA84987.1	29153	29734	582	Phage baseplate assembly protein V	Psi-BLAST	4e-137	Structrual
QBA84988.1	29800	30156	357	Phage protein GP46	Psi-BLAST	2e-77	Structrual
QBA84989.1	30156	31217	1062	Baseplate J/gp47 family protein	PSI-BlAST	0	Structrual
QBA84990.1	31214	31870	657	Hypothetical protein, DUF2313 domain-containing protein	Psi-BLAST	9e-156	Hypothetical protein
QBA84991.1	31882	32628	747	Phage tail fiber protein	Psi-BLAST	3e-180	Structural
QBA84992.1	32628	33251	624	Phage tail fiber assembly protein	Psi-BLAST	2e-146	Structural
QBA84993.1	33244	35232	1989	Acylhidrolase family protein	PSI-BLAST	0	Metabolism

## Sheet: MK416007.1
				Bacteriophage ST405-OXA48phi1.2
GenBank	Start	Stop	Length (bp)	Predict function	Tools	E-value	Biological function
QBP08159.1	61	1224	1164	Site-specific integrase	PSIi-BLAST	0	Lysogenic
QBP08160.1	1438	1656	219	TraR/DksA family transcriptional regulator	Psi-BLAST	2e-46	Regulation
QBP08161.1	1653	1844	192	Phage protein, DUF1382 family protein	Psi-BLAST	4e-36	Hypothetical protein
QBP08162.1	1841	2635	795	Phage protein (ASCH_yqfb_like)	Psi-BLAST	0	Hypothetical protein
QBP08163.1	2632	2856	225	Hypothetical protein	Psi-BLAST	3e-43	Hypothetical protein
QBP08164.1	2853	3080	228	Toxin YoeB, YefM, toxin, antitoxin (Escherichia coli)	Hhpred	2e-49	Defense
QBP08165.1	3382	3675	294	Host cell division inhibitory peptide Kil (Lambda_Kil)	Psi-BLAST	3e-64	Cell division
QBP08166.1	3668	3778	111	Hypothetical protein AE44_03075	Psi-BLAST	2e-16	Hypothetical protein
QBP08167.1	3775	3882	108	Hypothetical protein	Psi-BLAST	2e-15	Hypothetical protein
QBP08168.1	4309	4527	219	Hypothetical protein	Psi-BLAST	2e-39	Hypothetical protein
QBP08169.1	4731	5138	408	Repressor CI	Psi-BLAST	6e-19	Hypothetical protein
QBP08170.1	5442	5215	228	Regulatory protein Cro	Psi-BLAST	8e-47	Regulation
QBP08171.1	5851	5426	426	Repressor CII	Psi-BLAST	6e-06	Regulation
QBP08172.1	6119	5865	255	Hypothetical protein	Psi-BLAST	3e-56	Hypothetical protein
QBP08173.1	7210	6116	1095	Replication initiator protein, initiation, replication, multidrug resistence (Staphylococcus aureus subsp. Aureus)	HHypothetical proteinred	8.8E-4	Replication
QBP08174.1	7632	7237	396	Transcription regulatory protein MotA, Activation Domain, Phage T4 Middle; 2.19A {Enterobacteria phage T4}	HHypothetical proteinred	1.2E-8	Regulation
QBP08175.1	7853	7632	222	Hypothetical protein (NAD-dependent DNA ligase LigA)	Psi-BLAST	1e-49	Hypothetical protein
QBP08176.1	8631	7846	786	Hypothetical protein (PRTRC_parB)	Psi-BLAST	4e-180	Hypothetical protein
QBP08177.1	8762	8628	135	Hypothetical protein HMPREF1619_03311	Psi-BLAST	5e-26	Hypothetical protein
QBP08178.1	9244	8759	486	Hypothetical protein	Psi-BLAST	3e-109	Hypothetical protein
QBP08179.1	9501	9241	261	Hypothetical protein, DUF4752 family protein	Psi-BLAST	1e-55	Hypothetical protein
QBP08180.1	10250	9498	753	Transglycolase	Hhpred	8.6e-18	Hypothetical protein
QBP08181.1	10605	10261	345	Hypothetical protein	Psi-BLAST	4e-72	Hypothetical protein
QBP08182.1	11206	10667	540	Hypothetical protein	Psi-BLAST	7e-96	Hypothetical protein
QBP08183.1	11513	11199	315	Hypothetical protein	Psi-BLAST	2e-71	Hypothetical protein
QBP08184.1	11855	11586	270	Hypothetical protein	Psi-BLAST	1e-60	Hypothetical protein
QBP08185.1	12892	12587	306	Hypothetical protein, DUF968 domain-containing protein	Psi-BLAST	1e-69	Hypothetical protein
QBP08186.1	13548	12889	660	Phage N-6-adenine-methyltransferase	Psi-BLAST	2e-164	Defense
QBP08187.1	14123	13545	579	Hypothetical protein, DUF1133 family protein	Psi-BLAST	1e-137	Hypothetical protein
QBP08188.1	14513	14274	240	Unicharacterized HTH-type transcriptional regulator Rv2887; HTH-Transcriptional regulator, DNA binding(Mycobacterium tuberculosis)	HHypothetical proteinred	9.8E-16	Regulation
QBP08189.1	14920	14672	249	Lysis protein S, Phage holin	Psi-BLAST	5e-57	Lysis (Exit)
QBP08190.1	15453	14923	531	Lysozyme	Psi-BLAST	8e-129	Lysis (Exit)
QBP08191.1	15839	15450	390	Hypothetical protein, DUF2570 domain-containing protein	Psi-BLAST	2e-85	Hypothetical protein
QBP08192.1	15981	15832	150	Rz1 lytic protein	Psi-BLAST	9e-27	Lysis (Exit)
QBP08193.1	16394	16074	321	Negative regulator GrIR (family of protobacterial type III secretion system)	Psi-BLAST	8e-71	Regulation
QBP08194.1	17272	16496	777	Phage terminase, small subunit (RAST), Hipothetical protein	Psi-BLAST	0	Packaging
QBP08195.1	18623	17301	1323	Phage terminase, large subunit	Psi-BLAST	0	Packaging
QBP08196.1	20312	18861	1452	Portal protein G20C (Thermus phage P7426)	Hhpred	3.4E-15	structural
QBP08197.1	20916	20368	549	Phage_Mu_F like family protein	Psi-BLAST	6e-131	Hypothetical protein
QBP08198.1	22170	20968	1203	Hypothetical protein, DUF2213 domain-containing protein	Psi-BLAST	0	Hypothetical protein
QBP08199.1	22668	22174	495	Hypothetical protein	Psi-BLAST	5e-113	Hypothetical protein
QBP08200.1	23621	22680	942	Hypothetical protein DUF2184	Psi-BLAST	0	Hypothetical protein
QBP08201.1	23942	23661	282	Hypothetical protein	Psi-BLAST	2e-62	Hypothetical protein
QBP08202.1	24330	23911	420	Hypothetical protein, DUF4054 domain-containing protein	Psi-BLAST	3e-96	Hypothetical protein
QBP08203.1	24833	24327	507	Hypothetical protein	Psi-BLAST	9e-113	Hypothetical protein
QBP08204.1	25219	24833	387	Portal protein	Hhpred	3e-05	Structural
QBP08205.1	25754	25212	543	Hypothetical protein HMPREF1619_03339	Psi-BLAST	7e-132	Hypothetical protein
QBP08206.1	26903	25758	1146	Putative phage XkdK-like protein; Diffocin Sheat, structural protein (Peptoclostridum difficile)	HHypothetical proteinred	1.7E-20	Structural
QBP08207.1	27356	26913	444	Hypothetical protein, DUF3277 family protein	Psi-BLAST	8e-101	Hypothetical protein
QBP08208.1	27779	27360	420	Hypothetical protein	HHypothetical proteinred	6.7E-20	Hypothetical protein
	27973	27821	153	Hypothetical protein	Psi-BLAST	2e-29	Hypothetical protein
QBP08209.1	29882	27963	1920	Hypothetical protein	Psi-BLAST	0	Hypothetical protein
QBP08210.1	30481	29882	600	Hypothetical protein	Psi-BLAST	2e-135	Hypothetical protein
QBP08211.1	30784	30482	303	Hypothetical protein	Psi-BLAST	3e-67	Hypothetical protein
QBP08212.1	31815	30787	1029	DNA-binding protein	HHypothetical proteinred	2.6E-10	Replication
QBP08213.1	32156	31812	345	Hypothetical protein	Psi-BLAST	2e-81	Hypothetical protein
QBP08214.1	32189	32857	669	HypF finger (hydrogenase maduration factor)	Psi-BLAST	1e-155	Metabolism
QBP08215.1	33683	33030	654	Puncturing protein gp41, membrane translocation, phage baseplate (Pseudomonas phage SA)	HHypothetical proteinred	3.1E-32	Structural
QBP08216.1	34038	33685	354	Baseplate wedge protein gp25, contractil sheath (Enterobacteria phage T4)	HHypothetical proteinred	4.1E-14	Structural
QBP08217.1	35237	34038	1200	Baseplate wedge gp7, Baseplate; T4, baseplate, complex, Viral protein (Enterobacteria phage T4).	HHypothetical proteinred	8.6E-33	Structural
QBP08218.1	36007	35234	774	Hypothetical protein, DUF2612 domain-containing protein	Psi-BLAST	0	Hypothetical protein
QBP08219.1	36648	36007	642	Hypothetical protein HMPREF1619_03354	Psi-BLAST	1e-150	Hypothetical protein
QBP08220.1	37154	36651	504	Caudovirales tail fiber assembly protein, lambda gpK	Psi-BLAST	3e-117	Structrual
QBP08221.1	39011	37173	1839	Tail fiber protein; tail fiber G7C phage; HET: PEG, MSE; 2.411A {Escherichia phage vB_EcoP_G7C}	HHypothetical proteinred	1.1E-17	Structural
QBP08222.1	39699	39022	678	Hypothetical protein	Psi-BLAST	1e-160	Hypothetical protein
QBP08223.1	40010	39771	240	Hypothetical protein	HHypothetical proteinred	7e-52	Hypothetical protein
QBP08224.1	40327	40010	318	Hypothetical protein (DNA polymerase V subunit UmuD)	Psi-BLAST	1e-68	Defense

## Sheet: MK416008.1
				Bacteriophage ST405-OXA48phi1.3
GenBank	Start	Stop	Length (bp)	Function	Tools	E-value	Biological function
QBP08113.1	351	1	351	Putative phage portal protein	Psi-BLAST	1e-53	Structural
QBP08114.1	503	384	120	Hypothetical protein HMPREF1619 (Glucan biosynthesis protein) G (mdoG)	Psi-BLAST	4e-20	Hypothetical protein
QBP08115.1	558	791	234	DNA-damage-inducible protein I	Psi-BLAST	2e-49	DNA repair
QBP08116.1	870	1091	222	Hypothetical protein	Psi-BLAST	3e-43	Hypothetical protein
QBP08117.1	1149	1748	600	Hypothetical protein, DUF 1367 family protein	Psi-BLAST	1e-140	Hypothetical protein
QBP08118.1	1748	1954	207	Hypothetical protein	Psi-BLAST	1e-43	Hypothetical protein
QBP08119.1	1957	2253	297	Phage protein, DUF 1364 domain-containing protein	Psi-BLAST	1e-68	Hypothetical protein
QBP08120.1	2250	3065	816	Phage antitermination protein @ Phage antitermination protein Q	Psi-BLAST	0	Recombination
QBP08121.1	3249	3136	114	Hypothetical protein	Psi-BLAST	-	Hypothetical protein
QBP08122.1	3318	3944	627	Hypothetical protein, DUF1440 domain-containing protein	Psi-BLAST	6e-153	Hypothetical protein
QBP08123.1	4544	4867	324	Holin	Psi-BLAST	2e-68	Lysis (Exit)
QBP08124.1	4851	5330	480	Phage lysin	Psi-BLAST	8e-112	Lysis (Exit)
QBP08125.1	5346	5522	177	Hypothetical protein KPN_01406	Psi-BLAST	1e-33	Hypothetical protein
QBP08126.1	5726	5544	183	Hypothetical protein	Psi-BLAST	2e-35	Hypothetical protein
QBP08127.1	5877	6077	201	Hypothetical protein	Psi-BLAST	4e-39	Hypothetical protein
QBP08128.1	6142	6387	246	Hypothetical protein, DUF2560 family protein	Psi-BLAST	8e-48	Hypothetical protein
QBP08129.1	6996	6433	564	Hypothetical protein	Psi-BLAST	2e-132	Hypothetical protein
QBP08130.1	7147	8151	1005	Phage terminase; Terminase small subunit	Psi-BLAST	0	Packaging
QBP08131.1	8129	9433	1305	Phage terminase; large subunit	Psi-BLAST	0	Packaging
QBP08132.1	9528	10862	1335	Portal protein	Psi-BLAST	0	Hypothetical protein
QBP08133.1	10846	11958	1113	Phage Mu protein F like protein	Psi-BLAST	1.84e-08	Hypothetical protein
QBP08134.1	12065	12829	765	Hypothetical protein	Psi-BLAST	1e-175	Hypothetical protein
QBP08135.1	12917	14053	1137	Coat protein	Psi-BLAST	0	structural
QBP08136.1	14093	14305	213	Hypothetical protein	Psi-BLAST	2e-44	Hypothetical protein
QBP08137.1	14309	14719	411	Hypothetical protein yqbG, Alpha, GFT NMR, Structural genomics (Bacillus subtilis)	HHpred	1.3E-7	Hypothetical protein
QBP08138.1	14721	14954	234	Hypothetical protein	Psi-BLAST	9e-52	Hypothetical protein
QBP08139.1	14941	15324	384	Hypothetical protein - Glutamate 5-kinase	Psi-BLAST	3e-84	Defense
QBP08140.1	15326	15877	552	Hypothetical protein	Psi-BLAST	4e-130	Hypothetical protein
QBP08141.1	15874	16266	393	electron transfer flavoprotein subunit beta	Psi-BLAST	6e-86	Transporter
QBP08142.1	16290	17222	933	Tail tube protein; bacteriophage, viral protein, tube protein (Escherichia phage T5)	HHpred	1.7E-13	Structural
QBP08143.1	17261	17743	483	Hypothetical protein	Psi-BLAST	2e-111	Hypothetical protein
QBP08144.1	17881	18078	198	Hypothetical protein	Psi-BLAST	7e-39	Hypothetical protein
QBP08145.1	18355	19092	738	Hypothetical protein	Psi-BLAST	2e-176	Regulation
QBP08146.1	19128	19259	132	Hypothetical protein	Psi-BLAST	-	Hypothetical protein
QBP08147.1	19256	19471	216	Uncharacterized protein; structural genomics, unknown function, PSI-2; HET: MSE; 2.02A {Dyadobacter fermentans}; Related PDB entries: 3MFN_A 3MFN_D 3MFN_B	HHpred	5.9E-6	Hypothetical protein
QBP08148.1	19997	19527	471	Hypothetical protein	Psi-BLAST	2e-44	Hypothetical protein
QBP08149.1	20133	20570	438	Zinc ribbon domain-containing protein	Psi-BLAST	2e-81	Hypothetical protein
QBP08150.1	20643	23756	3114	Phage tail tape measure protein	Psi-BLAST	0	Structural
QBP08151.1	23840	24175	336	Hypothetical protein	Psi-BLAST	2e-74	Hypothetical protein
QBP08152.1	24336	24497	162	Hypothetical protein	Psi-BLAST	9e-113	Hypothetical protein
QBP08153.1	24490	24963	474	Hypothetical protein	Psi-BLAST	7e-118	Hypothetical protein
QBP08154.1	24950	25426	477	Hypothetical protein, DUF 1833 domain-containing protein	Psi-BLAST	8e-111	Hypothetical protein
QBP08155.1	25444	25677	234	Hypothetical protein	Psi-BLAST	2e-48	Hypothetical protein
QBP08156.1	26535	25657	879	TIR Domain-containing protein	Psi-BLAST	0	Hypothetical protein
QBP08157.1	26650	27030	381	Nitrite transporter	Psi-BLAST	6e-88	Transporter
QBP08158.1	27027	30095	3069	Kinase	Psi-BLAST	0	Metabolism
QBP08159.1	30172	32010	1839	SGNH/GDSL hydrolase family protein	Psi-BLAST	0	Metabolism

## Sheet: MK448228.1
				Bacteriophage ST15-VIM1phi2
GenBank	Start	Stop	Length (bp)	Function	Tools	E-value	Biological function
QBP28193.1	519	202	318	Hypothetical protein (DNA polymerase V subunit UmuD)	Psi-BLAST	7e-69	Defense
QBP28194.1	839	519	321	Hypothetical protein	Psi-BLAST	2e-62	Hypothetical protein
QBP28195.1	2323	836	1488	Retron-type reverse transcriptase	Psi-BLAST	0	Metabolism
QBP28196.1	2374	2520	147	Hypothetical protein	Psi-BLAST	2e-28	Hypothetical protein
QBP28197.1	3564	2812	753	Hypothetical protein	Psi-BLAST	2e-178	Hypothetical protein
QBP28198.1	6092	3579	2514	Hypothetical protein	Psi-BLAST	0	Hypothetical protein
QBP28199.1	7130	6102	1029	Hypothetical protein	Psi-BLAST	0	Hypothetical protein
QBP28200.1	7734	7147	588	Hypothetical protein, DUF2612 domain-containing protein	Psi-BLAST	7e-141	Hypothetical protein
QBP28201.1	8959	7727	1233	Baseplate wedge protein gp7, Baseplate; T4, viral protein (Enterobacteria phage T4)	HHpred	3.6e-33	Structrual
QBP28202.1	9323	8967	357	Baseplate wedge protein gp25; contractil sheath (Enterobacteria phage T4)	HHpred	1.7e-14	Structural
QBP28203.1	9499	9386	114	Hypothetical protein	Psi-BLAST	4e-08	Hypothetical protein
QBP28204.1	10368	9778	591	Puncturing protein gp41, membrane translocation, phage baseplate (Pseudomonas phage SN)	HHpred	5.8e-29	Structrual
QBP28205.1	11227	10358	870	Tail protein, 43 kDa (Neisseria meningitis)	HHpred	5.6e-21	Structural
QBP28206.1	11529	11224	306	Hypothetical protein	Psi-BLAST	2e-68	Hypothetical protein
QBP28207.1	12370	11531	840	Hypothetical protein	Psi-BLAST	0	Hypothetical protein
QBP28208.1	13399	12374	1026	Transglycolase SLT domain protein	Psi-BLAST	0	Host envelope degradation
QBP28209.1	14332	13433	900	Transglycolase SLT domain protein	Psi-BLAST	0	Host envelope degradation
QBP28210.1	15010	14534	477	Hypothetical protein	Psi-BLAST	4e-106	Hypothetical protein
QBP28211.1	15647	15090	558	Rha family phage regulatory protein	Psi-BLAST	8e-131	Regulation
QBP28212.1	16270	15827	444	Hypothetical protein	Psi-BLAST	2e-101	Hypothetical protein
QBP28213.1	17751	16270	1482	Hypothetical protein, DUF3383	Psi-BLAST	0	Hypothetical protein
QBP28214.1	18306	17755	552	Hypothetical protein	Psi-BLAST	7e-133	Hypothetical protein
QBP28215.1	18656	18288	369	Hypothetical protein	Psi-BLAST	8e-87	Hypothetical protein
QBP28216.1	19216	18653	564	Hypothetical protein	Psi-BLAST	8e-132	Hypothetical protein
QBP28217.1	19662	19219	444	Hypothetical protein, DUF4054 domain containing protein	Psi-BLAST	1e-100	Hypothetical protein
QBP28218.1	19988	19662	327	Hypothetical protein	Psi-BLAST	2e-71	Hypothetical protein
QBP28219.1	21027	19990	1038	Capsid stabilizinf protein, Major capsid (Pseudoalteromonas phage Tw1)	HHpred	3.8e-32	Structural
QBP28220.1	21509	21027	483	Hypothetical protein	Psi-BLAST	2e-111	Hypothetical protein
QBP28221.1	22677	21511	1167	Hypothetical protein, DUF2213 domain-containing protein	Psi-BLAST	0	Hypothetical protein
QBP28222.1	23379	22681	699	Phage head morphogenesis protein	Psi-BLAST	7e-164	Structural
QBP28223.1	24952	23432	1521	Hypothetical protein, DUF1073 domain-containing protein	Psi-BLAST	0	Hypothetical protein
QBP28224.1	26629	24953	1677	DNA maturase B; Hydrolase, ATPase, DNA translocation, Single-particle; 16.0A {ENTEROBACTERIA PHAGE T7}	HHpred	3.3e-35	Packaging
QBP28225.1	27263	26631	633	Terminase small subunit	Psi-BLAST	5e-144	Packaging
QBP28226.1	27528	27379	150	Hypothetical protein	Psi-BLAST	2e-27	Hypothetical protein
QBP28227.1	27716	27585	132	Hypothetical protein	Psi-BLAST	2e-22	Hypothetical protein
QBP28228.1	27730	27846	117	Hypothetical protein	Psi-BLAST	1e-16	Hypothetical protein
QBP28229.1	28363	27896	468	Lysis protein	Psi-BLAST	1e-102	Lysis (Exit)
QBP28230.1	28863	28360	504	Lysozyme	Psi-BLAST	3e-120	Lysis (Exit)
QBP28231.1	29180	28866	315	Bacteriophage holin family	Psi-BLAST	7.51e-05	Lysis (Exit)
QBP28232.1	30251	29751	501	Phage antitermination protein Q - antiterminator	Psi-BLAST	3e-120	Recombination
QBP28233.1	30388	30248	141	YlcG family protein	Psi-BLAST	2e-25	Hypothetical protein
QBP28234.1	30768	30385	384	Hypothetical protein	Psi-BLAST	6e-87	Hypothetical protein
QBP28235.1	31346	30765	582	Protein NinG	Psi-BLAST	3e-145	Recombination
QBP28236.1	31515	31339	177	Prophage protein NinE	Psi-BLAST	5e-34	Hypothetical protein
QBP28237.1	32111	31515	597	Protein ninB, structural genomics (Enterobacteria phage lambda)	HHpred	7.9e-07	Recombination
QBP28238.1	32516	32268	249	Hypothetical protein	Psi-BLAST	1e-51	Hypothetical protein
QBP28239.1	33163	32516	648	Eaa1	Psi-BLAST	4e-157	Hypothetical protein
QBP28240.1	33372	33160	213	Hypothetical protein	Psi-BLAST	5e-48	Hypothetical protein
QBP28241.1	33833	33372	462	Hypothetical protein	Psi-BLAST	3e-104	Hypothetical protein
QBP28242.1	34089	33826	264	Hypothetical protein, DUF4752 family protein	Psi-BLAST	2e-56	Hypothetical protein
QBP28243.1	34520	34086	435	Hypothetical protein	Psi-BLAST	3e-94	Hypothetical protein
QBP28244.1	34819	34517	303	MArR family transcriptional regulator	Psi-BLAST	3e-68	Virulence
QBP28245.1	35595	34819	777	Replication protein	Psi-BLAST	0	Replication
QBP28246.1	36326	35592	735	Primosomal protein I	PSI-BLAST	0	Replication
QBP28247.1	36675	36454	222	Bacteriophage CII protein regulatory protein	Psi-BLAST	2e-43	Regulation
QBP28248.1	36943	36716	228	Phage Cro repressor (ACLAME 1454)-Cro/CI family transcriptional regulator	Psi-BLAST	6e-47	Regulation
QBP28249.1	37226	37029	198	Hypothetical protein	Psi-BLAST	-	Hypothetical protein
QBP28250.1	37348	37734	387	Putative phage repressor protein CI	Psi-BLAST	8e-88	Regulation
QBP28251.1	37810	38076	267	Hypothetical protein	Psi-BLAST	1e-56	Hypothetical protein
QBP28252.1	38064	38612	549	Hypothetical protein	Psi-BLAST	5e-103	Hypothetical protein
QBP28253.1	38906	39067	162	Hypothetical protein	Psi-BLAST	6e-17	Hypothetical protein
QBP28254.1	39303	39497	195	Hypothetical protein	Psi-BLAST	1e-41	Hypothetical protein
QBP28255.1	39586	40557	972	Hypothetical protein - TolA protein	Psi-BLAST	0.00233	Cell division
QBP28256.1	40565	40849	285	Host nuclease inhibitor GamL	Psi-BLAST	2e-64	DNA repair
QBP28257.1	40865	41710	846	Phage recombination protein Bet	Psi-BLAST	0	Recombination
QBP28258.1	41707	41994	288	Hypothetical protein	Psi-BLAST	3e-64	Hypothetical protein
QBP28259.1	41996	42676	681	Exonuclease	Psi-BLAST	8e-167	Host gene shutoff
QBP28260.1	42673	43101	429	Hypothetical protein	Psi-BLAST	1e-96	Hypothetical protein
QBP28261.1	43098	43754	657	DNA methyltransferase	Psi-BLAST	7e-160	Defense
QBP28262.1	43751	44518	768	Dcm Methylase	Psi-BLAST	0	Defense
QBP28263.1	44515	44733	219	Hypothetical protein	Psi-BLAST	8e-44	Hypothetical protein
QBP28264.1	44735	44950	216	TraR/DksA family transcriptional regulator	Psi-BLAST	3e-46	Regulation
QBP28265.1	45164	46327	1164	Site-specific integrase	Psi-BLAST	0	Lysogenic

## Sheet: MK416009.1
				Bacteriophage ST11-OXA245phi3.1
GenBank	Start	Stop	Length (bp)	Function	Tools	E-value	Biological function
QBP08069.1	774	1	774	Repressor protein CI	Psi-BLAST	0	Regulation
QBP08070.1	1025	1246	222	Regulator	Psi-BLAST	3e-44	Regulation
QBP08071.1	1279	1788	510	Regulatory protein cII	Psi-BLAST	4e-115	Regulation
QBP08072.1	1796	1996	201	Hypothetical protein, DUF2724 domain-containing protein	Psi-BLAST	1e-43	Hypothetical protein
QBP08073.1	1960	2301	342	Hypothetical protein	Psi-BLAST	6e-73	Hypothetical protein
QBP08074.1	2369	2602	234	Hypothetical protein, DUF2732 family protein	Psi-BLAST	2e-45	Hypothetical protein
QBP08075.1	2602	2829	228	TraR/DksA family transcriptional regulator	Psi-BLAST	7e-48	Regulation
QBP08076.1	2826	3683	858	DNA adenine methylase	Psi-BLAST	0	Defense
QBP08077.1	3680	6094	2415	Phage replication endonuclease	Psi-BLAST	0	Replication
QBP08078.1	6146	6436	291	Levan regulatory domain protein	Psi-BLAST	1e-61	Regulation
QBP08079.1	6447	6680	234	DinI family protein	Psi-BLAST	8e-48	DNA repair
QBP08080.1	6795	7472	678	Hypothetical protein	Psi-BLAST	3e-158	Hypothetical protein
QBP08081.1	7748	9490	1743	Hypothetical protein	Psi-BLAST	0	Hypothetical protein
QBP08082.1	10577	9552	1026	Phage portal protein	Psi-BLAST	0	Structural
QBP08083.1	12343	10577	1767	Oxidoreductase	Psi-BLAST	0	metabolism
QBP08084.1	12486	13319	834	Phage capsid scaffolding protein	Psi-BLAST	0	Structural
QBP08085.1	13336	14394	1059	Phage major capsid protein, P2 family	Psi-BLAST	0	Structural
QBP08086.1	14398	15048	651	Phage small terminase subunit	Psi-BLAST	4.47e-60	Structural
QBP08087.1	15144	15608	465	Phage head completion-stabilization protein	Psi-BLAST	5e-108	Structural
QBP08088.1	15608	15811	204	Phage tail protein	Psi-BLAST	5e-44	Structural
QBP08089.1	15815	16030	216	Phage holin	Psi-BLAST	4.93e-07	Lysis (Exit)
QBP08090.1	16011	16520	510	Lysozyme	Psi-BLAST	5e-122	Lysis (Exit)
QBP08091.1	16525	16908	384	hypothetical protein	Psi-BLAST	7e-86	Hypothetical protein
QBP08092.1	16905	17333	429	LysB family phage lysis regulatory	Psi-BLAST	4e-94	Lysis (Exit)
QBP08093.1	17320	17466	147	LysC	Psi-BLAST	2e-25	Lysis (Exit)
QBP08094.1	17429	17860	432	Phage tail protein	Psi-BLAST	1e-98	Structural
QBP08095.1	17853	18299	447	Phage virion morphogenesis protein	Psi-BLAST	1e-101	Structural
QBP08096.1	18988	18296	693	Hypothetical protein	Psi-BLAST	7e-159	Hypothetical protein
QBP08097.1	19083	19655	573	Baseplate assembly protein V	Psi-BLAST	7e-141	Structural
QBP08098.1	19652	20014	363	Phage baseplate assembly protein	Psi-BLAST	5e-78	Structural
QBP08099.1	20001	20909	909	Baseplate assembly protein J	Psi-BLAST	0	Structural
QBP08100.1	20902	21501	600	Tail protein I	Psi-BLAST	2e-146	Structural
QBP08101.1	21503	24454	2952	Tailspike gp27; Beta-helix, tailspike, lyase (Pseudomonas phage phi297)	HHpred	4.3e-09	Host envelope degradation
QBP08102.1	24458	25189	732	Hypothetical protein (laminin_G_3)	Psi-BLAST	9e-175	Hypothetical protein
QBP08103.1	25186	25389	204	Hypothetical protein	Psi-BLAST	9e-41	Hypothetical protein
QBP08104.1	25419	26495	1077	Phage tail protein	Psi-BLAST	0	Structural
QBP08105.1	26634	27806	1173	Phage tail sheath monomer	Psi-BLAST	0	Structural
QBP08106.1	27816	28331	516	Phage major tail tube protein	Psi-BLAST	3e-119	Structural
QBP08107.1	28384	28683	300	Phage tail assembly protein	Psi-BLAST	1e-60	Structural
QBP08108.1	28698	28817	120	GpE family Phage tail protein	Psi-BLAST	4e-21	Structural
QBP08109.1	28810	31437	2628	Phage tail tape measure protein	Psi-BLAST	0	Structural
QBP08110.1	31434	31919	486	Phage tail protein	Psi-BLAST	7e-111	Structural
QBP08111.1	31916	33016	1101	Phage late control gene D	Psi-BLAST	0	Translation
QBP08112.1	33108	33326	219	Prophage P2 OGR protein	Psi-BLAST	5e-46	Regulation

## Sheet: MK416010.1
				Bacteriophage ST11-OXA245phi3.2
GenBank	Start	Stop	Length (bp)	Function	Tools	E-value	Biological function
QBQ71747.1	1	1179	1179	Sulfatase maturase	Psi-BLAST	0	Metabolism
QBQ71748.1	1163	3031	1869	Sulfatase	Psi-BLAST	0	Metabolism
QBQ71749.1	3733	3251	483	Hypothetical protein, DUF2514 domain-containing protein	Psi-BLAST	4e-107	Hypothetical protein
QBQ71750.1	4359	3730	630	Glycoside hydrolase family 19 protein (Lysozyme)	Psi-BLAST	4e-149	Metabolism
QBQ71751.1	4654	4349	306	Phage holin	Psi-BLAST	3e-67	Lysis (Exit)
QBQ71752.1	5045	4641	405	Phage holin	Psi-BLAST	4.18e-14	Lysis (Exit)
QBQ71753.1	5360	5142	219	Hypothetical protein	Psi-BLAST	8e-46	Hypothetical protein
QBQ71754.1	7772	5361	2412	phiAB6 tailspike, beta-helix, superhelical trimer	HHpred	2.5e-24	Host envelope degradation
QBQ71755.1	7965	8225	261	Repressor, Anti-repressor protein, DNA binding (Salmonella phage SPC32H)	HHpred	2.4e-27	Regulation
QBQ71756.1	8540	9229	690	Partial repressor, Anti-repressor protein, DNA binfing (Salmonalle phage SPC32H)	HHpred	3.5e-19	Regulation
QBQ71757.1	9665	9315	351	Outer membrane protein assembly factor (Escherichia coli)	HHpred	9.5e-11	Defense
QBQ71758.1	12606	9841	2766	Structural protein	Psi-BLAST	0	Structural
QBQ71759.1	14516	12606	1911	Hypothetical protein	Psi-BLAST	0	Hypothetical protein
QBQ71760.1	17347	14516	2832	Virion protein	Psi-BLAST	0	Hypothetical protein
QBQ71761.1	17897	17358	540	Hypothetical protein	Psi-BLAST	4e-122	Hypothetical protein
QBQ71762.1	18361	17897	465	Acetyl transferasa PA1377 (Pseudomonas aeruginosa)	HHpred	7.6e-20	Defense
QBQ71763.1	20838	18361	2478	Protein viral	HHpred	9.5e-78	Hypothetical protein
QBQ71764.1	21443	20838	606	Tail tubular protein A; bacteriophage, DNA ejection, Tail complex (Enterobacteria phage T7)	HHpred	5.8e-38	Structural
QBQ71765.1	21766	21443	324	gp10, gp7, capsid, accesory protein, virus (Salmonella phage epislon15)	HHpred	1.2e-70	Structural
QBQ71766.1	22157	21816	342	Hypothetical protein	Psi-BLAST	3e-76	Hypothetical protein
QBQ71767.1	22605	22168	438	Hypothetical protein	Psi-BLAST	2e-96	Hypothetical protein
QBQ71768.1	23645	22659	987	Major capsid protein, cementing protein, protein topology (Bordetella phage BPP-1)	HHpred	8.2e-47	Structural
QBQ71769.1	24349	23660	690	gp10, gp7; capsid, accesory protein, Virus (Salmonella phage epsilon15)	HHpred	1.3e-41	Structural
QBQ71770.1	24684	24361	324	Phenylalanyl-tRNA synthetase subunit beta	Psi-BLAST	4e-66	Metabolism
QBQ71771.1	24980	24681	300	Hypothetical protein	Psi-BLAST	2e-64	Hypothetical protein
QBQ71772.1	26659	24977	1683	Phage tail	Psi-BLAST	0	Structural
QBQ71773.1	26880	26674	207	Hypothetical protein	Psi-BLAST	4e-39	Hypothetical protein
QBQ71774.1	27225	27476	252	Hypothetical protein	Psi-BLAST	-	Hypothetical protein
QBQ71775.1	27654	27935	282	Hypothetical protein	Psi-BLAST	2e-57	Hypothetical protein
QBQ71776.1	29464	27989	1476	Bacteriophage terminase, large subunit	Psi-BLAST	0	Packaging
QBQ71777.1	30081	29461	621	Bacteriophage terminase, small subunit	Psi-BLAST	3e-143	Packaging
QBQ71778.1	30468	30139	330	Hypothetical protein (DNA polymerase V subunit UmuD)	Psi-BLAST	2.17e-07	Defense
QBQ71779.1	30882	30544	339	Hypothetical protein	Psi-BLAST	8e-78	Hypothetical protein
QBQ71780.1	31121	30882	240	Hypothetical protein	Psi-BLAST	4e-53	Hypothetical protein
QBQ71781.1	31209	31114	96	Hypothetical protein	Psi-BLAST	3e-09	Hypothetical protein
QBQ71782.1	32048	31206	843	Hypothetical protein, DUF551 domain-containing protein	Psi-BLAST	0	Hypothetical protein
QBQ71783.1	32563	32045	519	Hypothetical protein	Psi-BLAST	2e-128	Hypothetical protein
QBQ71784.1	32922	32563	360	Hypothetical protein	Psi-BLAST	3e-80	Hypothetical protein
QBQ71785.1	33188	32919	270	Antitoxin	Psi-BLAST	3e-58	Defense
QBQ71786.1	33958	33185	774	Phosphoadenosine phosphosulfate reductase	Psi-BLAST	0	Metabolism
QBQ71787.1	34380	33955	426	Hypothetical protein	Psi-BLAST	1e-92	Hypothetical protein
QBQ71788.1	34511	34377	135	Hypothetical protein	Psi-BLAST	1e-22	Hypothetical protein
QBQ71789.1	34920	34573	348	Hypothetical protein, DUF1064 domain-containing protein	Psi-BLAST	4e-79	Hypothetical protein
QBQ71790.1	35816	35046	771	DNA replication domain protein	Psi-BLAST	0	Replication
QBQ71791.1	36047	35844	204	Hypothetical protein	Psi-BLAST	9e-41	Hypothetical protein
QBQ71792.1	36426	36193	234	Phage lambda Cro; Transcription factor, helix-turn-helix, bacteriophage, flexibility; 1.35A {Enterobacteria phage lambda}	HHpred	3.8e-07	Regulation
QBQ71793.1	36581	37162	582	XRE family transcriptional regulator	Psi-BLAST	2e-137	Regulation
QBQ71794.1	37383	37532	150	Hypothetical protein	Psi-BLAST	4e-30	Hypothetical protein
QBQ71795.1	37529	37828	300	Hypothetical protein	Psi-BLAST	2e-64	Hypothetical protein
QBQ71796.1	37825	38646	822	exodeoxyribonuclease VIII	Psi-BLAST	0	Host gene shutoff
QBQ71797.1	38643	39524	882	DNA recombination protein RecT	Psi-BLAST	0	Recombination
QBQ71798.1	39573	39821	249	AlpA family phage regulatory protein	Psi-BLAST	1e-54	Regulation
QBQ71799.1	39931	40224	294	PerC family transcriptional regulator	Psi-BLAST	1e-64	Regulation
QBQ71800.1	40217	40375	159	Hypothetical protein, DUF1317 family protein	Psi-BLAST	7e-29	Hypothetical protein
QBQ71801.1	40372	40965	594	Adenine methylase	Psi-BLAST	3e-147	Defense
QBQ71802.1	40962	41144	183	Hypothetical protein	Psi-BLAST	8e-36	Hypothetical protein
QBQ71803.1	41141	41332	192	Hypothetical protein	Psi-BLAST	4e-35	Hypothetical protein
QBQ71804.1	42599	41349	1251	Phage integrase family protein	Psi-BLAST	0	Lysogenic
QBQ71805.1	44368	42791	1578	GMP synthase domain protein	Psi-BLAST	0	Metabolism
QBQ71806.1	45902	44436	1467	Inosine-5'-monophosphate dehydrogenase/ CBS domain	Psi-BLAST	0	Metabolism
QBQ71807.1	46061	47452	1392	Exodeoxyribonuclease VII large subunit	Psi-BLAST	0	Host gene shutoff
QBQ71808.1	47654	47436	219	Putative oxidoreductase	Psi-BLAST	6e-50	Metabolism
QBQ71809.1	48783	47704	1080	gfo/ldh/MocAQ family oxidoreductase	Psi-BLAST	0	Metabolism
QBQ71810.1	50379	48901	1479	GTP-binding protein EngA	Psi-BLAST	0	Metabolism
QBQ71811.1	51671	50493	1179	Outer membrane beta-barrel assembly protein BamB	Psi-BLAST	0	Metabolism
QBQ71812.1	52368	51682	687	YfgM (putative negative regulator of RcsB-dependent stress response)	Psi-BLAST	5e-158	Regulation
QBQ71813.1	53611	52337	1275	Histidyl-tRNA ligase	Psi-BLAST	0	Metabolism
QBQ71814.1	54824	53703	1122	(E)-4-hydroxy-3-methylbut-2-enyl-diphosphate synthase (flavodoxin)	Psi-BLAST	0	Metabolism
QBQ71815.1	55846	54851	996	Cytoskeleton protein RodZ	Psi-BLAST	0	DNA binding
QBQ71816.1	57289	56123	1167	23S rRNA (adenine(2503)-C(2))-methyltransferase @ tRNA (adenine(37)-C(2))-methyltransferase	Psi-BLAST	0	Defense
QBQ71817.1	58204	57773	432	Nucleoside diphosphate kinase	Psi-BLAST	6e-97	Metabolism
	60116	58365	1752	Penicillin-binding protein 1C	Psi-BLAST	0

## Sheet: MK416011.1
				Bacteriophage ST437-OXA245phi4.1
GenBank	Start	Stop	Length (bp)	Function	Tools	E-value	Biological function
QBP08016.1	1	483	483	SsrA-binding protein (SmpB)	PSI-blast	2e-114	Metabolism
QBP08017.1	1087	1464	378	hypothetical protein	PSI-blast	1e-84	Hypothetical protein
QBP08018.1	1710	1492	219	Positive regulator of late gene transcription	PSI-blast	1e-50	Regulation
QBP08019.1	2871	1777	1095	Phage late control D family protein	PSI-blast	0	Translation
QBP08020.1	3353	2868	486	Phage tail protein	PSI-blast	2e-109	Structural
QBP08021.1	5980	3350	2631	Phage tail tape measure protein	PSI-blast	0	Structural
QBP08022.1	6092	5973	120	GpE family phage tail protein	PSI-blast	4e-21	Structrual
QBP08023.1	6406	6107	300	Phage tail assembly protein	PSI-blast	1e-60	Structrual
QBP08024.1	6974	6459	516	Phage major tail tube protein	PSI-blast	3e-118	Structrual
QBP08025.1	8156	6984	1173	Phage tail sheath protein	PSI-blast	0	Structrual
QBP08026.1	9378	8305	1074	Phage tail protein	PSI-blast	0	Structrual
QBP08027.1	10548	9430	1119	Uncharacterized protein; CLec-fold, Thermostable, DNA diversification, UNKNOWN; HET: ACT, MSE; 2.81A {Thermus aquaticus Y51MC23}	HHpred	7.8e-43	Hypothetical protein
QBP08028.1	12507	10558	1950	Transferase (Protein quinase)	PSI-blast	0	Resistence
QBP08029.1	13132	12509	624	Phage tail protein I	PSI-blast	6e-155	Structural
QBP08030.1	14081	13173	909	Baseplate assembly protein J	PSI-blast	0	Structural
QBP08031.1	14430	14068	363	Phage baseplate assembly protein	PSI-blast	7e-78	Structural
QBP08032.1	14999	14427	573	Phage baseplate assembly protein V	PSI-blast	4e-141	Structural
QBP08033.1	15094	15960	867	Hypothetical protein	PSI-blast	0	Hypothetical protein
QBP08034.1	16429	15983	447	Phage virion morphogenesis protein	PSI-blast	1e-99	Structural
QBP08035.1	16844	16422	423	Phage tail protein	PSI-blast	5e-96	Structural
QBP08036.1	17368	16940	429	LysB family phage lysis regulatory protein	PSI-blast	2e-95	Lysis (Exit)
QBP08037.1	17748	17365	384	hypothetical protein	PSI-blast	1e-83	Hypothetical protein
QBP08038.1	18262	17753	510	Lysozyme	PSI-blast	5e-122	Lysis (Exit)
QBP08039.1	18458	18243	216	Phage holin	PSI-blast	7.44e-07	Lysis (Exit)
QBP08040.1	18665	18462	204	Phage tail protein	PSI-blast	1e-43	Structural
QBP08041.1	19129	18665	465	Phage head completion-stabilization protein	PSI-blast	2e-109	Structural
QBP08042.1	19878	19225	654	Phage terminase, endonuclease subunit - small subunit	PSI-blast	2e-150	Structural
QBP08043.1	20934	19882	1053	Phage major capsid protein, P2 family	PSI-blast	0	Structural
QBP08044.1	21784	20951	834	GPO family capsid scaffolding protein	PSI-blast	0	Structural
QBP08045.1	21925	23688	1764	Phage terminase	PSI-blast	0	Packaging
QBP08046.1	23688	24731	1044	Phage portal protein	PSI-blast	0	Structural
QBP08047.1	25057	24788	270	CRISPR-associated endoribonuclease Cas2 (E.C.3.1.-.-)	HHpred	6.2e-14	Defense
QBP08048.1	25467	25318	150	hypothetical protein	PSI-blast	2e-24	Hypothetical protein
QBP08049.1	25674	26579	906	hypothetical protein	PSI-blast	0	Hypothetical protein
QBP08050.1	26579	27658	1080	hypothetical protein	PSI-blast	0	Hypothetical protein
QBP08051.1	27645	28328	684	hypothetical protein	PSI-blast	4e-157	Hypothetical protein
QBP08052.1	28657	28424	234	DNA damage-inducible protein I (DinI-like family)	PSI-blast	1e-47	DNA Repair
QBP08053.1	28962	28669	294	hypothetical protein	PSI-blast	1e-36	Hypothetical protein
QBP08054.1	31404	29020	2385	Replication endonuclease	PSI-blast	0	Replication
QBP08055.1	32252	31401	852	DNA adenine methylase	PSI-blast	0	Defense
QBP08056.1	32476	32249	228	TRaR/DksA family transcriptional regulator	PSI-blast	1e-49	Regulation
QBP08057.1	32709	32476	234	hypothetical protein, DUF2732 family protein	PSI-blast	4e-46	Hypothetical protein
QBP08058.1	33082	32777	306	Putative prophage protein	PSI-blast	5e-65	Hypothetical protein
QBP08059.1	33279	33079	201	hypothetical protein, DUF2724 domain-containing protein	PSI-blast	2e-42	Hypothetical protein
QBP08060.1	33796	33287	510	Phage regulatory protein CII	PSI-blast	2e-116	Regulation
QBP08061.1	34071	33829	243	Rha family transcriptional regulator	PSI-blast	9e-51	Regulation
QBP08062.1	34194	34823	630	Phage repressor protein (Phage_CI_repr)	PSI-blast	4e-147	Regulation
QBP08063.1	34826	35851	1026	Site specific integrase	PSI-blast	0	Lysogenic
QBP08064.1	35848	37398	1551	hypothetical protein	PSI-blast	0	Hypothetical protein
QBP08065.1	37586	37473	114	hypothetical protein	PSI-blast	2e-16	Hypothetical protein
QBP08066.1	37636	37830	195	Relaxase/mobilization nuclease domain protein	PSI-blast	2e-17	Replication
QBP08067.1	38633	37833	801	Nucleotidyltransferase domain-containing protein	PSI-blast	0	Metabolism
QBP08068.1	39642	38758	885	LysR family transcriptional regulator	PSI-blast	0	Regulation

## Sheet: MK416012.1
				Bacteriophage ST437-OXA245phi4.2
GenBank	Start	Stop	Length (bp)	Function	Tools	E-value	Biological function
	429	1	429	Phage virion morphogenesis protein	PSI-blast	6e-97	Structural
QBQ71721.1	853	422	432	Phage tail protein	PSI-blast	1e-98	Structural
QBQ71722.1	962	816	147	Hipothetical protein	PSI-blast	2e-26	Hypothetical protein
QBQ71723.1	1377	949	429	Lys B family phage lysis regulatory	PSI-blast	4e-94	Lysis (Exit)
QBQ71724.1	1757	1374	384	hypothetical protein	PSI-blast	7e-86	Hypothetical protein
QBQ71725.1	2271	1762	510	Lysosyme	PSI-blast	5e-122	Lysis (Exit)
QBQ71726.1	2467	2252	216	Phage Holin	PSI-blast	4.93e-07	Lysis (Exit)
QBQ71727.1	2674	2471	204	Phage tail protein	PSI-blast	5e-44	Structural
QBQ71728.1	3138	2674	465	Phage head completion-stabilization protein	PSI-blast	5e-108	Structural
QBQ71729.1	3884	3234	651	Phage terminase, endonuclease subunit - small terminase subunit	PSI-blast	9e-150	Packaging
QBQ71730.1	4946	3888	1059	Phage major capsid protein, P2 family	PSI-blast	0	Structural
QBQ71731.1	5796	4963	834	GPO family capsid scaffolding protein	PSI-blast	0	Structural
QBQ71732.1	5939	7705	1767	Oxidoreductase	PSI-blast	0	Metabolism
QBQ71733.1	7705	8730	1026	Phage portal protein	PSI-blast	0	Structural
QBQ71734.1	10534	8792	1743	AIPR protein	PSI-blast	9.45e-38	Defense
QBQ71735.1	11487	10810	678	Hypothetical protein	PSI-blast	3e-158	Hypothetical protein
QBQ71736.1	11835	11602	234	DNA damage inducible protein (DinI)	PSI-blast	8e-48	DNA Repair
QBQ71737.1	12034	11846	189	Hypothetical protein	PSI-blast	3e-36	Hypothetical protein
QBQ71738.1	14602	12188	2415	Replication endonuclease	PSI-blast	0	Replication
QBQ71739.1	15456	14599	858	DNA adenine methylase	PSI-blast	0	Defense
QBQ71740.1	15680	15453	228	TraR/DksA family transcriptional regulator	PSI-blast	7e-48	Regulation
QBQ71741.1	15913	15680	234	hipothetical protein, DUF2732 family protein	PSI-blast	2e-45	Hypothetical protein
QBQ71742.1	16322	15981	342	hypothetical protein	PSI-blast	2e-73	Hypothetical protein
QBQ71743.1	16486	16286	201	hypothetical protein, DUF2724 domain-containing protein	PSI-blast	1e-43	Hypothetical protein
QBQ71744.1	17003	16494	510	Phage regulatory CII family protein	PSI-blast	4e-115	Regulation
QBQ71745.1	17257	17036	222	Regulator	PSI-blast	1e-39	Regulation
QBQ71746.1	17346	18281	936	Repressor protein CI	PSI-blast	0	Regulation

## Sheet: MK416013.1
				Bacteriophage ST16-OXA48phi5.1
GenBank	Start	Stop	Length (bp)	Function	Tools	E-value	Biological function
	233	3	231	hypothetical protein	PSI-blast	-	Hypothetical protein
QBQ71642.1	234	542	309	LapA family protein	PSI-blast	6e-64	Stress response
QBQ71643.1	549	1718	1170	Lipopolysaccharide assembly protein LapB	PSI-blast	0	Stress response
QBQ71644.1	1910	2647	738	Orotidine 5'-phosphate decarboxylase	PSI-blast	7e-171	Metabolism
QBQ71645.1	2647	2973	327	Stress response translation initiation inhibitor YciH	PSI-blast	5e-70	Metabolism
QBQ71646.1	3326	3105	222	Osmotically-inducible lipoprotein OsmB	PSI-blast	4e-42	Stress resistance
QBQ71647.1	4348	3599	750	DeoR/GlpR transcriptional regulator	PSI-blast	5e-173	Regulation
QBQ71648.1	4599	4420	180	Hypothetical protein	PSI-blast	1e-33	Hypothetical protein
QBQ71649.1	6692	4758	1935	Exoribonuclease II	PSI-blast	0	Host gene shutoff
QBQ71650.1	7931	6774	1158	Uncharacterized protein YciW	PSI-blast	1.74e-61	Hypothetical protein
QBQ71651.1	8909	8121	789	Enoyl-ACP reductase FabI	PSI-blast	0	Mebolism
QBQ71652.1	9650	9108	543	Stresses-induced protein Ves (HutD)	PSI-blast	8e-132	Stress response
QBQ71653.1	9847	11277	1431	Purine-cytosine permease	PSI-blast	0	Transporter
QBQ71654.1	12131	11322	810	Peptide ABC transport ATP-binding protein SapF	PSI-blast	0	Transporter
QBQ71655.1	13125	12133	993	Peptide ABC transport ATP-binding protein SapD	PSI-blast	0	Transporter
QBQ71656.1	14015	13125	891	Peptide transport system permease protein SapC	PSI-blast	0	Transporter
QBQ71657.1	14150	15379	1230	Site-specific recombinase, phage integrase family	PSI-blast	0	Lysogenic
QBQ71658.1	15839	15600	240	hypothetical protein, DUF4060 family protein	PSI-blast	3e-50	Hypothetical protein
QBQ71659.1	16155	15847	309	hypothetical protein	PSI-blast	1e-67	Hypothetical protein
QBQ71660.1	16763	16152	612	Hypothetical protein, DUF550 domain-containing protein	PSI-blast	1e-142	Hypothetical protein
QBQ71661.1	17094	16756	339	hypothetical protein	PSI-blast	1e-80	Hypothetical protein
QBQ71662.1	18238	17129	1110	Enterohemolysin (RecT family)	PSI-blast	0	Metabolism
QBQ71663.1	21355	18251	3105	Exodeoxyribonuclease VIII	PSI-blast	0	Host gene shutoff
QBQ71664.1	21582	21427	156	DNA breaking-rejoining protein	PSI-Blast	1e-30	Recombination
QBQ71665.1	21782	21591	192	hypothetical protein, DUF1482 family protein	PSI-blast	1e-38	Hypothetical protein
QBQ71666.1	21892	21779	114	Hypothetical protein	PSI-blast	4e-18	Hypothetical protein
QBQ71667.1	22029	21889	141	hypothetical protein	PSI-blast	1e-20	Hypothetical protein
QBQ71668.1	22605	22171	435	Putative CI	PSI-blast	1e-21	Regulation
QBQ71669.1	22710	22937	228	Putative Cro protein	PSI-blast	1e-21	Regulation
QBQ71670.1	22940	23476	537	Regulatory protein CII	PSI-blast	6e-118	Regulation
QBQ71671.1	23591	23749	159	hypothetical protein	PSI-blast	7e-28	Hypothetical protein
QBQ71672.1	23827	24747	921	Phage replication protein O superfamily	PSI-blast	1.07e-24	Replication
QBQ71673.1	24744	25487	744	Phage DNA replication protein P	PSI-blast	2e-179	Replication
QBQ71674.1	25480	25848	369	Hypothetical protein, DUF977 family protein	PSI-blast	1e-79	Hypothetical protein
QBQ71675.1	25845	26048	204	hypothetical protein	PSI-blast	3e-42	Hypothetical protein
QBQ71676.1	26041	26277	237	hypothetical protein	PSI-blast	1e-48	Hypothetical protein
QBQ71677.1	26274	26516	243	Class I SAM-dependent methyltransferase	PSI-blast	2e-52	Defense
QBQ71678.1	26517	26756	240	Class I SAM-dependent methyltransferase	PSI-blast	5e-54	Defense
QBQ71679.1	26753	26953	201	Hypothetical protein	PSI-blast	5e-48	Hypothetical protein
QBQ71680.1	26946	27443	498	hypothetical protein (PLU-1-like protein)	PSI-blast	1e-115	Hypothetical protein
QBQ71681.1	27436	27702	267	hypothetical protein	PSI-blast	1e-55	Hypothetical protein
QBQ71682.1	27702	27929	228	hypothetical protein	PSI-blast	1e-50	Hypothetical protein
QBQ71683.1	27926	29206	1281	hypothetical protein	PSI-blast	0	Hypothetical protein
QBQ71684.1	29199	29438	240	hypothetical protein	PSI-blast	1e-52	Hypothetical protein
QBQ71685.1	29767	29907	141	hypothetical protein SM53_01365	PSI-blast	9e-27	Hypothetical protein
QBQ71686.1	29892	30224	333	Periplasmatic protein TonB	PSI-blast	5.15e-05	Transporter
QBQ71687.1	31019	31312	294	hypothetical protein	PSI-blast	2e-45	Hypothetical protein
QBQ71688.1	31389	31985	597	Hypothetical protein, DUF1367 family protein	PSI-blast	4e-140	Hypothetical protein
QBQ71689.1	31985	32191	207	Hypothetical protein	PSI-blast	2e-44	Hypothetical protein
QBQ71690.1	32188	32775	588	Protein NinG	PSI-blast	3e-145	Recombination
QBQ71691.1	32772	32912	141	YlcG family protein	PSI-blast	0	Hypothetical protein
QBQ71692.1	32909	33730	822	Antitermination protein	PSI-blast	0	Recombination
QBQ71693.1	34476	34787	312	Putative holin protein	PSI-blast	3e-67	Lysis (Exit)
QBQ71694.1	34784	35323	540	Lysozyme (N-acetylmuramidase) family	PSI-blast	5.39e-47	Lysis (Exit)
QBQ71695.1	35320	35664	345	hypothetical protein	PSI-blast	1e-72	Hypothetical protein
QBQ71696.1	35734	36081	348	hypothetical protein	PSI-blast	2e-21	Hypothetical protein
QBQ71697.1	36541	36669	129	hypothetical protein	PSI-blast	9e-21	Hypothetical protein
QBQ71698.1	36920	36792	129	Hypothetical protein	PSI-blast	7e-21	Hypothetical protein
QBQ71699.1	37025	38020	996	Phage terminase small subunit	PSI-blast	0	Packaging
QBQ71700.1	38004	39317	1314	Phage terminase	PSI-blast	0	Packaging
QBQ71701.1	39367	40719	1353	Portal protein, unidentified fragment of bacteriophage SPP1, DNA translocation, molecular (Bacteriophage SPP1)	HHpred	2.5e-27	Structural
QBQ71702.1	40703	41815	1113	Phage MU F like Family protein - Phage putative head morphogenesis protein	PSI-blast	0	Structural
QBQ71703.1	41992	42231	240	hypothetical protein	PSI-blast	2e-53	Hypothetical protein
QBQ71704.1	42328	43107	780	hypothetical protein	PSI-blast	0	Hypothetical protein
QBQ71705.1	43118	44071	954	Major capsid protein	PSI-blast	5e-171	Hypothetical protein
QBQ71706.1	44080	44352	273	Putative invasin, Adhesin, C-type lectin-like fold, cell (Yersinia pseudotuberculosis)// Intimin; inmunoglobulin-like fold (Escherichia coli)	HHpred	8.2e-11	Cell adhesion
QBQ71707.1	44393	44788	396	Hypothetical protein	PSI-blast	8e-85	Hypothetical protein
QBQ71708.1	45274	45657	384	Glutamate 5-kinase	PSI-blast	1e-83	Defense
QBQ71709.1	45659	46210	552	hypothetical protein	PSI-blast	4e-130	Hypothetical protein
QBQ71710.1	46207	46599	393	Electron transfer flavoprotein subunit beta	PSI-blast	4e-87	Transporter
QBQ71711.1	46623	47795	1173	Tail phage protein	PSI-blast	3e-32	Hypothetical protein
QBQ71712.1	47850	48332	483	Hypothetical protein	PSI-blast	2e-110	Hypothetical protein
QBQ71713.1	48470	48667	198	hypothetical protein	PSI-blast	4e-38	Hypothetical protein
QBQ71714.1	49108	49236	129	hypothetical protein	PSI-blast	4e-19	Hypothetical protein
QBQ71715.1	49299	52628	3330	Lambda family phage tail tape measure protein	PSI-blast	0	Structural
QBQ71716.1	52628	52789	162	hypothetical protein	PSI-blast	2e-31	Hypothetical protein
QBQ71717.1	52793	53101	309	Alkanesulfonate ABC transporter permease	PSI-blast	2e-74	Transporter
QBQ71718.1	53088	53570	483	Hypothetical protein, DUF1833 domain-containing protein	PSI-blast	7e-111	Hypothetical protein
QBQ71719.1	53580	53960	381	Nitrite transporter	PSI-blast	7e-92	Transporter
QBQ71720.1	53957	57025	3069	Kinase	PSI-blast	0	Metabolism

## Sheet: MK448230.1
				Bacteriophage ST16-OXA48phi5.2
GenBank	Start	Stop	Length (bp)	Function	Tools	E-value	Biological function
QBP28266.1	1	1392	1392	Metabolite/H symporter, major facilitor superfamily (MFS)	PSI-blast	0	Transporter
QBP28267.1	1407	2213	807	Hypothetical ABC transport system, periplasmic component	PSI-blast	0	Transporter
QBP28268.1	2397	2188	210	LysR family transcriptional regulator	PSI-blast	1e-39	Regulation
QBP28269.1	3716	2454	1263	Integrase	PSI-blast	7.66e-09	Lysogenic
QBP28270.1	4004	3759	246	Phage excisionase	PSI-blast	2e-53	Lysogenic
QBP28271.1	4226	4008	219	Trad/DksA family transcriptional regulator	PSI-blast	2e-46	Regulation
QBP28272.1	4432	4223	210	hypothetical protein	PSI-blast	5e-45	Hypothetical protein
QBP28273.1	4734	4429	306	hypothetical protein	PSI-blast	4e-70	Hypothetical protein
QBP28274.1	4922	4731	192	Hypothetical protein, DUF1382 family protein	PSI-blast	5e-36	Hypothetical protein
QBP28275.1	5683	4919	765	Hypothetical protein	PSI-blast	6e-93	Hypothetical protein
QBP28276.1	5903	5757	147	hypothetical protein	PSI-blast	2e-24	Hypothetical protein
QBP28277.1	6670	5900	771	Dcm methylase	PSI-blast	0	Defense
QBP28278.1	7194	6667	528	Phage N-6-adenine-methyltransferase	PSI-blast	2e-126	Defense
QBP28279.1	7349	7191	159	Hypothetical protein, DUF1317 family protein	PSI-blast	1e-30	Hypothetical protein
QBP28280.1	8032	7346	687	Exonuclease	PSI-blast	7e-169	Host gene shutoff
QBP28281.1	8645	8025	621	Helix-turn-helix domain-containing protein	PSI-blast	4e-155	Regulation
QBP28282.1	9487	8642	846	Phage recombination protein Bet	PSI-blast	0	Recombination
QBP28283.1	9787	9503	285	Host nuclease inhibitor GamL	PSI-blast	1e-64	DNA repair
QBP28284.1	10071	9877	195	hypothetical protein	PSI-blast	4e-42	Hypothetical protein
QBP28285.1	10287	10171	117	hypothetical protein	PSI-blast	1e-19	Hypothetical protein
QBP28286.1	10421	10284	138	hypothetical protein	PSI-blast	2e-14	Hypothetical protein
QBP28287.1	11148	10516	633	Represor CI	PSI-blast	2e-54	Regulation
QBP28288.1	11248	11463	216	Transcriptional regulator Cro	PSI-blast	2e-07	Regulation
QBP28289.1	11513	11833	321	Bacteriophage CII protein	PSI-blast	2.7e-09	Regulation
QBP28290.1	11920	12717	798	DNA-binding protein	PSI-blast	0	Replication
QBP28291.1	12714	13742	1029	Bacteriophage replication protein O	PSI-blast	0	Replication
QBP28292.1	13739	14476	738	Phage DNA replication protein P	PSI-blast	8e-177	Replication
QBP28293.1	14473	14775	303	MarR family transcriptional regulator	PSI-blast	9e-69	Virulence
QBP28294.1	14772	15194	423	hypothetical protein	PSI-blast	1e-93	Hypothetical protein
QBP28295.1	15191	15451	261	Hypothetical protein, DUF4752 family protein	PSI-blast	6e-56	Hypothetical protein
QBP28296.1	15448	15561	114	Hypothetical protein	PSI-blast	3e-21	Hypothetical protein
QBP28297.1	15558	15983	426	hypothetical protein	PSI-blast	2e-96	Hypothetical protein
QBP28298.1	15983	16195	213	hypothetical protein	PSI-blast	1e-47	Hypothetical protein
QBP28299.1	16192	16482	291	Eaa1	PSI-blast	1e-59	Hypothetical protein
QBP28300.1	16479	17237	759	hypothetical protein, DUF551 domain-containing protein	PSI-blast	0	Hypothetical protein
QBP28301.1	17237	17485	249	hypothetical protein	PSI-blast	9e-52	Hypothetical protein
QBP28302.1	17738	18193	456	NinB superfamily	PSI-blast	5.59e-81	Recombination
QBP28303.1	18193	18363	171	Protein NinE	PSI-blast	3e-32	Hypothetical protein
QBP28304.1	18356	18994	639	Protein NinG	PSI-blast	2e-152	Recombination
QBP28305.1	18991	19131	141	YlcG family protein	PSI-blast	5e-24	Hypothetical protein
QBP28306.1	19128	19937	810	Phage antitermination protein @ Phage antitermination protein Q	PSI-blast	0	Recombination
	20176	20247	72	tRNA-Asn-GTT	PSI-blast		Aminoacyl-tRNA biosynthesis
	20257	20329	73	tRNA-Phe-GAA	PSI-blast		Aminoacyl-tRNA biosynthesis
	20338	20410	73	tRNA-Thr-TGT	PSI-blast		Aminoacyl-tRNA biosynthesis
	20419	20492	74	tRNA-Arg-TCT	PSI-blast		Aminoacyl-tRNA biosynthesis
QBP28307.1	20967	21095	129	HNH endonuclease	PSI-blast	3e-10	Hypothetical protein
QBP28308.1	21123	21437	315	Bacteriophage Holin family	PSI-blast	7.15e-05	Lysis (Exit)
QBP28309.1	21440	21943	504	Lysozyme	PSI-blast	5e-121	Lysis (Exit)
QBP28310.1	21940	22407	468	Lysis protein	PSI-blast	6e-103	Lysis (Exit)
QBP28311.1	22410	22547	138	hypothetical protein	PSI-blast	4e-25	Hypothetical protein
QBP28312.1	22616	23392	777	Hypotehtical protein	PSI-blast	0	Hypothetical protein
QBP28313.1	23343	24743	1401	PBSX family phage terminase large subunit	PSI-blast	0	Packaging
QBP28314.1	24981	26432	1452	Portal protein gp20; viral protein (Enterobacteria phage T4)	HHpred	4.8e-15	Structural
QBP28315.1	26488	27036	549	hypothetical protein contains phage Mu gpF-like domain	PSI-blast	1.79e-13	Hypothetical protein
QBP28316.1	27082	27276	195	hypothetical protein	PSI-blast	3e-35	Hypothetical protein
QBP28317.1	27286	28488	1203	Hypothetical protein, DUF2213 domain-containing protein	PSI-blast	0	Hypothetical protein
QBP28318.1	28492	28986	495	Hypothetical protein	PSI-blast	5e-113	Hypothetical protein
QBP28319.1	28998	29939	942	Hypothetical protein, DUF2184 domain-containing protein	PSI-blast	0	Hypothetical protein
QBP28320.1	29979	30260	282	Hypothetical protein (DD_cGKI superfamily)	PSI-blast	6e-62	Hypothetical protein
QBP28321.1	30229	30648	420	Hypothetical protein, DUF4054 domain-containing protein	Psi-blast	4.83e-30	Hypothetical protein
QBP28322.1	30645	31151	507	Hypothetical protein	PSI-blast	6e-113	Hypothetical protein
QBP28323.1	31151	31537	387	Head-tail adaptor	PSI-blast	2e-87	Structural
QBP28324.1	31530	32072	543	Bacteriophage protein	PSI-blast	4e-131	Hypothetical protein
QBP28325.1	32076	33221	1146	Putative phage XkdK-like protein, Diffocin Sheath, Structural Protein (Peptoclostridium difficile)	HHpred	2.4e-20	Structural
QBP28326.1	33231	33674	444	Hypothetical protein, DUF3277 family protein	PSI-blast	5e-100	Hypothetical protein
QBP28327.1	33678	34097	420	Phage protein	PSI-blast	2e-91	Hypothetical protein
QBP28328.1	34139	34291	153	NTP pyrophosphohydrolase	PSI-blast	9e-29	Metabolism
QBP28329.1	34281	36200	1920	Phage protein	PSI-blast	0	Hypothetical protein
QBP28330.1	36200	36799	600	Hypothetical protein	PSI-blast	6e-135	Hypothetical protein
QBP28331.1	36800	37102	303	Hypotehtical protein	PSI-blast	6e-67	Hypothetical protein
QBP28332.1	37105	38136	1032	Tail protein, 43 kDa, structural genomic (Neisseria miningitidis MC58) // VGRG1, valine-glycine repeat protein G1; structural protein (Pseudomonas aeruginosa)	HHpred	2e-17	Structural
QBP28333.1	38192	38470	279	hypothetical protein	PSI-blast	8e-66	Hypothetical protein
QBP28334.1	38509	39015	507	hypothetical protein	PSI-blast	6e-118	Hypothetical protein
QBP28335.1	39054	39809	756	Translation initiation factor IF-2	PSI-blast	4e-179	Translation
QBP28336.1	39809	40162	354	Hypothetical protein (Thioredoxin_like superfamily)	PSI-blast	2e-81	Hypothetical protein
QBP28337.1	40162	41361	1200	Baseplate wedge protein gp7, Baseplate; T4, baseplate, complex, Viral protein (Enterobacteria phage T4)	HHpred	5.9e-33	Structural
QBP28338.1	41358	42131	774	Hypothetical protein, DUF2612 domain-containing protein	PSI-blast	0	Hypothetical protein
QBP28339.1	42131	42904	774	hypothetical protein	PSI-blast	0	Hypothetical protein
QBP28340.1	42926	44902	1977	hypothetical protein	PSI-blast	0	Hypothetical protein
QBP28341.1	44912	45712	801	hypothetical protein	PSI-blast	0	Hypothetical protein
QBP28342.1	45818	46057	240	hypothetical protein	PSI-blast	1e-50	Hypothetical protein
QBP28343.1	46057	46374	318	Hypothetical protein (peptidase_S24_S26 superfamily)	PSI-blast	1e-68	Hypothetical protein
QBP28344.1	47305	46532	774	Lys R substrate binding domain protein	PSI-blast	7e-178	Regulation

[truncated: 30 more sheets: MK416014.1, MK416015.1, MK448231.1, MK416016.1, MK416017.1, MK416018.1, MK448232.1, MK448233.1, MK448234.1, MK416019.1, MK416020.1, MK416021.1, MK416022.1, MK422455.1, MK422454.1, MK422453.1, MK422452.1, MK422451.1, MK422450.1, MK714353.1 …]
